# Supplementary material for: Interactive Effect of Biological Agents Chitosan, Lentinan and Ningnanmycin on Papaya Ringspot Virus Resistance in Papaya (Carica papaya L.)
Source: Molecules. 2022 Nov 2;27(21):7474. doi: 10.3390/molecules27217474 (PMC9656423; doi:10.3390/molecules27217474)
Supplement: Supplementary file 1 [file molecules-27-07474-s001.zip]

Archive with 1 entries (1 files):
- molecules-1997565-supplementary.pdf
